# Supplementary material for: Increasing Fruit and Vegetable Intake of Primary School Children in a Quasi-Randomized Trial: Evaluation of the Three-Year School-Based Multicomponent Intervention
Source: Nutrients. 2022 Oct 8;14(19):4197. doi: 10.3390/nu14194197 (PMC9571246; doi:10.3390/nu14194197)
Supplement: Supplementary file 1 [file nutrients-14-04197-s001.zip]

Archive with 1 entries (1 files):
- nutrients-1935261-supplementary.pdf
